# Supplementary material for: Fibrotic Phenotype of Peritumour Mesenteric Adipose Tissue in Human Colon Cancer: A Potential Hallmark of Metastatic Properties
Source: Int J Mol Sci. 2021 Feb 28;22(5):2430. doi: 10.3390/ijms22052430 (PMC7957668; doi:10.3390/ijms22052430)
Supplement: Supplementary file 1 [file ijms-22-02430-s001.zip]

Archive with 9 entries (9 files):
- Supplementary Figure 1.pdf
- Supplementary Figure 2.docx
- Supplementary Figure 3.pdf
- Supplementary Figure 4.docx
- Supplementary Figure 5.docx
- Supplementary Table 1.docx
- Supplementary Table 2.docx
- Supplementary Table 4.docx
- Supplementary Table 3.docx
